# Supplementary material for: Dual-quartet phosphorescent emission in the open-shell M1Ag13 (M = Pt, Pd) nanoclusters
Source: Nat Commun. 2024 Jul 16;15:5962. doi: 10.1038/s41467-024-50289-x (PMC11252300; doi:10.1038/s41467-024-50289-x)
Supplement: Supplementary file 4 — Supplementary Dataset 1 [file 41467_2024_50289_MOESM4_ESM.xlsx]

## Sheet: Pt1Ag13 in ground state   
Cartesian coordinates (in angstrom) of the optimized structures
Pt1Ag13 in ground state
Pt	-0.04472	-0.050973	0.092566
Ag	0.640517	-1.12986	-2.35237
Ag	-2.20067	-0.748611	-1.6203
Ag	2.24791	1.11431	-1.06714
Ag	2.26453	-1.66809	0.266878
Ag	-0.470358	1.70158	-2.06176
Ag	-2.3629	1.58082	0.148727
Ag	-0.447008	-2.82277	-0.115738
Ag	0.318331	2.64739	0.653679
Ag	0.293289	-1.44788	2.46023
Ag	2.15343	0.733196	1.79005
Ag	-2.3952	-1.17614	1.23447
Ag	5.68591	0.250584	0.210607
Ag	-5.8008	-0.038116	-0.058192
S	4.69914	-2.34094	0.393382
S	4.50532	1.4912	2.3935
S	-4.65744	2.35386	0.806301
P	-0.6449	3.31772	-3.98209
S	-4.59872	-0.826419	-2.46244
S	4.53015	1.39191	-2.08629
P	1.60511	-1.86356	-4.51666
P	-0.551184	-5.32819	-0.276895
P	0.572534	4.91397	1.66609
P	0.126826	-2.42359	4.75325
S	-4.75917	-1.71278	1.89491
P	8.19339	0.534495	0.002062
P	-8.32573	0.167911	-0.150779
F	2.90437	-4.32151	-1.11807
F	-2.86325	-3.38711	-2.77792
F	3.29845	3.82582	-0.571643
F	2.83811	0.219616	4.65674
F	-3.50863	3.39863	-1.90342
F	3.53325	-5.82533	-3.22515
F	-3.71659	-5.89323	-3.05014
F	7.33185	0.904105	3.24039
F	-7.0708	4.04629	1.18673
F	4.11586	6.35344	-0.64474
F	-4.4901	5.34412	-3.42475
F	6.80833	2.62196	-3.55346
F	3.73306	-1.0999	6.79451
F	-8.04874	5.98719	-0.3798
F	7.31443	-2.52746	-1.11622
F	6.0461	-5.73038	-4.31713
F	-6.39212	-6.46638	-3.15474
F	-2.87536	-0.637325	4.10807
F	7.91418	-4.0454	-3.23041
F	8.19656	-0.426322	5.38772
F	6.28895	7.08238	-2.15164
F	6.41814	-1.43867	7.21306
F	-7.38621	-1.89761	-2.66315
F	-8.2084	-4.42077	-2.93872
F	-6.77805	6.67424	-2.70334
F	7.61653	5.17809	-3.59649
C	4.15644	-4.222	-1.59941
F	-7.47287	-0.999173	2.93406
C	-4.19302	-3.58655	-2.81615
F	-6.19582	1.1277	6.92843
C	0.82676	3.38121	-5.09757
F	-3.56337	0.633749	6.34862
C	1.40302	-3.6315	-5.00184
C	-2.17595	-6.10513	0.127371
C	-4.63059	4.00682	-1.47917
C	-0.693247	5.31611	2.946
C	3.41669	-1.57641	-4.69037
C	-0.8318	5.08154	-3.47099
F	-8.13059	0.307818	5.16986
C	-5.1319	5.02073	-2.29414
C	-4.61935	-4.90532	-2.9682
C	-5.08668	-2.50781	-2.68185
C	-0.136832	-6.09904	-1.90095
C	5.07693	-3.33103	-1.0147
C	9.22286	-0.642865	0.983858
C	4.16977	0.092976	4.7983
C	0.896649	-0.972522	-5.9693
C	0.49094	6.35965	0.52024
C	4.36651	4.10557	-1.33658
C	2.17411	5.19186	2.5342
C	-2.05422	3.10131	-5.15252
C	-6.93718	5.34899	-0.743311
C	8.85205	2.17747	0.532189
C	0.615907	-6.1704	0.879767
C	-5.98024	-5.20752	-3.01652
C	6.41416	0.432976	4.09555
C	-9.11678	1.23497	1.13266
C	5.01024	3.09237	-2.06932
C	4.61765	-0.596318	5.92415
C	-8.99959	0.872252	-1.72077
C	5.04375	0.617172	3.82888
C	-5.14341	-0.864496	3.39697
C	6.55924	4.83675	-2.86093
C	-6.41027	4.33911	0.062598
C	-6.29198	5.70465	-1.93106
C	6.35774	-3.32671	-1.6029
C	4.77985	5.43697	-1.36032
C	-5.24266	3.62246	-0.273746
C	6.12143	3.51191	-2.82981
C	-1.29744	-3.58104	4.94642
C	8.88592	0.355847	-1.70042
C	6.88576	-0.259657	5.20963
C	-6.48313	-0.614697	3.75032
C	5.88475	5.81432	-2.12387
C	6.69031	-4.1104	-2.70822
C	5.74225	-4.97286	-3.26511
C	5.98391	-0.777818	6.14184
C	1.5604	-3.43059	5.33413
C	-4.18698	-0.433588	4.33191
C	-4.52248	0.243847	5.50384
C	-9.26619	-1.41283	0.016481
C	-6.90049	-4.16246	-2.90735
C	-6.84487	0.067609	4.91043
C	-5.86181	0.489392	5.80907
C	-0.110514	-1.22464	6.13235
C	4.46714	-5.01913	-2.6996
C	-6.45095	-2.85108	-2.76319
H	0.719996	4.16243	-5.86728
H	0.955935	2.4077	-5.59357
H	1.73154	3.57638	-4.50228
H	1.94246	-4.27915	-4.29617
H	1.79402	-3.81054	-6.0165
H	0.336546	-3.90045	-4.9733
H	-2.88964	-5.86946	-0.67463
H	-2.56529	-5.69809	1.07236
H	-2.08702	-7.20046	0.209091
H	-1.69837	5.25918	2.50127
H	-0.537079	6.32083	3.37076
H	-0.640762	4.57057	3.75386
H	3.95123	-2.18204	-3.94349
H	3.64801	-0.520206	-4.48325
H	3.7731	-1.84553	-5.69769
H	-1.7957	5.19616	-2.95554
H	-0.809597	5.75685	-4.34139
H	-0.023424	5.35653	-2.77728
H	0.886051	-5.81693	-2.18966
H	-0.842612	-5.73111	-2.66039
H	-0.20639	-7.19769	-1.85038
H	10.3002	-0.468521	0.828331
H	8.97199	-1.67034	0.68286
H	8.98371	-0.521339	2.04999
H	-0.188189	-1.15147	-6.01551
H	1.36075	-1.30527	-6.91159
H	1.06241	0.108119	-5.84936
H	0.563718	7.31217	1.06981
H	-0.454327	6.33974	-0.042462
H	1.32879	6.29608	-0.190315
H	2.35194	4.38532	3.26055
H	2.1888	6.16589	3.04922
H	2.98449	5.16002	1.79176
H	-2.00524	3.82399	-5.9829
H	-2.99241	3.25258	-4.59948
H	-2.05235	2.07836	-5.55729
H	8.39586	2.96879	-0.081637
H	9.94846	2.23015	0.430691
H	8.57217	2.35246	1.58094
H	1.64254	-5.85132	0.646755
H	0.545967	-7.26722	0.799308
H	0.389772	-5.87009	1.91418
H	-10.2073	1.29918	0.985026
H	-8.68068	2.24348	1.0952
H	-8.90979	0.809815	2.12493
H	-10.1011	0.914122	-1.70966
H	-8.66456	0.252434	-2.56457
H	-8.60307	1.88911	-1.86236
H	-1.17878	-4.42928	4.25527
H	-2.22453	-3.0529	4.68215
H	-1.3705	-3.9634	5.97728
H	8.38949	1.07171	-2.37203
H	8.67326	-0.660338	-2.06263
H	9.97443	0.529116	-1.71712
H	2.42206	-2.76821	5.49676
H	1.82997	-4.17794	4.57314
H	1.328	-3.9431	6.2817
H	-8.98278	-2.08896	-0.802352
H	-10.3545	-1.24016	-0.013584
H	-8.99918	-1.88516	0.973104
H	-0.199562	-1.74542	7.09947
H	-1.02031	-0.633633	5.95345
H	0.757069	-0.549475	6.1652

## Sheet: Pt1Ag13 in Q1 state   
Pt1Ag13 in quadruple excited state (Q1)
Pt	0.020949	-0.118063	-0.046669
Ag	-0.519368	2.28822	1.19741
Ag	2.28617	1.45869	0.539088
Ag	-2.18833	1.30365	-1.07383
Ag	-2.14668	-0.158777	2.00405
Ag	0.533534	2.02862	-1.83415
Ag	2.29764	-0.218347	-1.97273
Ag	0.547206	0.008054	2.80007
Ag	-0.361675	-0.551927	-2.80578
Ag	-0.413155	-2.4216	1.48214
Ag	-2.27291	-1.61208	-0.712991
Ag	2.30207	-1.47051	0.860758
Ag	-5.80217	-0.097725	-0.284246
Ag	5.9371	-0.305186	0.129982
S	-4.68158	-0.513077	2.11286
S	-4.56155	-2.16123	-1.62442
S	4.73913	-0.845326	-2.23216
P	1.06545	4.24493	-2.87378
S	4.69837	2.17394	0.625125
S	-4.52323	2.19014	-1.18879
P	-1.04191	4.47292	2.2604
P	1.90562	0.143263	4.91735
P	-0.982466	-1.93376	-4.79207
P	-0.435602	-4.75443	2.37227
S	4.59227	-2.14605	1.66503
P	-8.28397	0.191167	-0.478993
P	8.44368	-0.271502	0.086297
F	-3.69251	2.29701	2.94396
F	2.79281	3.63908	2.54758
F	-3.49982	0.818515	-3.78654
F	-3.03274	-4.48263	-0.271402
F	3.96056	2.0468	-3.06935
F	-4.92077	4.05085	4.5286
F	3.3549	4.68579	4.92437
F	-7.43065	-2.96549	-1.27852
F	7.18921	-1.35986	-3.8535
F	-4.43624	1.16342	-6.27165
F	5.17587	3.59658	-4.85784
F	-6.73884	3.9065	-2.17272
F	-4.06785	-6.62989	0.926078
F	8.41136	0.236483	-5.62729
F	-7.33206	-0.717686	3.48726
F	-7.36996	3.47408	5.62293
F	5.89336	4.53872	5.96101
F	2.73183	-4.38307	0.638629
F	-8.5542	1.07223	5.06498
F	-8.43774	-5.11651	-0.059905
F	-6.52102	2.86036	-6.75371
F	-6.77888	-6.99841	1.04784
F	7.31404	2.20641	2.13242
F	7.84998	3.27161	4.52358
F	7.42392	2.72881	-6.16704
F	-7.6577	4.2239	-4.67379
C	-4.88291	1.94226	3.45878
F	7.33067	-3.27748	1.16276
C	4.05872	3.52848	2.98825
F	6.07295	-7.37288	-0.773269
C	-0.261825	5.53034	-2.81638
F	3.43232	-6.71311	-0.454332
C	-1.26775	4.46149	4.09036
C	3.74575	0.020675	4.85245
C	5.04444	1.54784	-3.68448
C	0.475456	-2.8317	-5.4818
C	-2.59329	5.27238	1.66802
C	1.48022	4.17418	-4.67086
F	8.00231	-5.60368	0.03423
C	5.6737	2.37964	-4.60977
C	4.33347	4.08633	4.23548
C	5.02569	2.85706	2.21654
C	1.62778	1.6456	5.95664
C	-5.44522	0.691951	3.15412
C	-9.31831	-0.894587	0.597645
C	-4.37238	-4.60197	-0.252897
C	0.236258	5.78298	2.02115
C	-1.5982	-0.979263	-6.24473
C	-4.52036	1.67284	-3.95915
C	-2.23191	-3.27515	-4.60137
C	2.53103	5.11862	-2.17289
C	7.31541	0.667119	-5.00283
C	-8.99701	-0.111634	-2.15568
C	1.46093	-1.22217	6.07939
C	5.62011	4.00964	4.77042
C	-6.56977	-3.84842	-0.755006
C	9.2392	-1.56262	-0.966625
C	-5.06605	2.36228	-2.86193
C	-4.89382	-5.7323	0.374841
C	9.20109	1.29125	-0.54306
C	-5.18426	-3.60872	-0.826634
C	5.00048	-3.70388	0.934795
C	-6.63715	3.39698	-4.44876
C	6.66071	-0.153599	-4.08334
C	6.81575	1.94232	-5.28128
C	-6.70334	0.436022	3.73528
C	-4.99356	1.83843	-5.26101
C	5.50316	0.252506	-3.38938
C	-6.14153	3.22451	-3.15586
C	0.938941	-5.07039	3.56267
C	-8.90542	1.8843	-0.081884
C	-7.11472	-4.96529	-0.123806
C	6.34289	-4.09625	0.777875
C	-6.06098	2.70119	-5.51458
C	-7.35885	1.36001	4.54993
C	-6.75899	2.58952	4.83705
C	-6.27404	-5.92422	0.445928
C	-1.9337	-5.24977	3.32728
C	4.04582	-4.64615	0.516042
C	4.38839	-5.86513	-0.068026
C	9.28477	-0.496012	1.71403
C	6.61429	3.35976	4.03385
C	6.71246	-5.30474	0.18939
C	5.73196	-6.20944	-0.225021
C	-0.251349	-6.12579	1.15428
C	-5.5131	2.87687	4.27858
C	6.3144	2.8122	2.78621
H	0.05189	6.46255	-3.31375
H	-0.516804	5.74855	-1.76838
H	-1.16767	5.1452	-3.30868
H	-2.1427	3.84321	4.33405
H	-1.42799	5.48091	4.47698
H	-0.378479	4.02716	4.57012
H	4.14754	0.871559	4.28347
H	4.03458	-0.900205	4.32263
H	4.18583	0.018696	5.86308
H	1.26472	-2.10916	-5.73769
H	0.204713	-3.41059	-6.37969
H	0.879064	-3.51468	-4.71912
H	-3.44384	4.63827	1.95402
H	-2.58176	5.35462	0.571278
H	-2.72019	6.2726	2.11246
H	2.40306	3.58958	-4.79516
H	1.63645	5.18237	-5.08773
H	0.670383	3.67315	-5.22177
H	0.549893	1.76091	6.14611
H	1.98265	2.54203	5.42698
H	2.15676	1.57095	6.92063
H	-10.3922	-0.671655	0.488479
H	-9.01767	-0.760873	1.6471
H	-9.13384	-1.9426	0.319828
H	1.18139	5.45461	2.47663
H	-0.079747	6.73521	2.47695
H	0.411131	5.93788	0.94587
H	-1.78912	-1.64077	-7.10534
H	-0.845685	-0.227893	-6.52866
H	-2.52465	-0.450809	-5.97922
H	-1.86503	-4.00376	-3.86282
H	-2.41579	-3.78916	-5.55897
H	-3.17227	-2.85762	-4.21167
H	2.69915	6.08709	-2.67112
H	3.41603	4.48035	-2.30875
H	2.39094	5.27937	-1.09381
H	-8.53428	0.576234	-2.87925
H	-10.0896	0.034447	-2.16624
H	-8.76289	-1.14141	-2.4617
H	0.379252	-1.19645	6.27947
H	2.01095	-1.14016	7.03082
H	1.70057	-2.18786	5.60919
H	10.3365	-1.45937	-0.976031
H	8.85282	-1.48603	-1.99362
H	8.97008	-2.55362	-0.573723
H	10.3024	1.24611	-0.530322
H	8.86086	2.12846	0.08334
H	8.85985	1.47273	-1.5734
H	0.846479	-4.38648	4.41975
H	1.89736	-4.87168	3.06203
H	0.923306	-6.10992	3.92783
H	-8.40307	2.61624	-0.731794
H	-8.65098	2.12795	0.960766
H	-9.997	1.96131	-0.214123
H	-2.78755	-5.32723	2.64016
H	-2.16176	-4.48755	4.0869
H	-1.7875	-6.2255	3.81825
H	8.97086	0.311602	2.39106
H	10.3821	-0.481973	1.61069
H	8.97138	-1.45735	2.14666
H	-0.251263	-7.10561	1.65882
H	0.692103	-6.00176	0.603063
H	-1.0917	-6.08548	0.446427

## Sheet: Pd1Ag13 in ground state   
Pd1Ag13 in ground state
Pd	3.1142	3.6564	20.0313
Ag	0.8038	4.7345	20.9344
Ag	0.8269	2.3696	19.2494
Ag	3.0149	6.3929	20.3166
Ag	1.8422	2.1048	21.942
Ag	1.5485	4.9148	18.145
Ag	5.3968	4.9442	20.8495
Ag	3.1512	4.5414	22.6105
Ag	4.7379	2.2619	21.6333
Ag	3.1248	0.8504	19.7674
Ag	3.2367	2.6467	17.5605
Ag	4.4581	5.1699	18.1656
Ag	0.4218	-0.6762	20.8769
Ag	5.9865	7.8815	19.4628
S	2.8011	-1.5339	20.1785
S	3.7798	8.7153	20.6382
S	-0.7461	0.5287	18.8406
S	7.5158	6.1498	20.833
P	-1.3048	5.8348	21.5143
S	0.1761	0.7328	23.1288
P	6.2679	0.8963	22.9126
S	5.369	7.1251	17.0371
P	3.0484	5.3313	24.9223
P	0.3009	5.6113	16.1253
P	-0.8893	-2.7903	21.3898
P	3.9999	1.475	15.5991
P	7.6395	9.7708	19.1957
F	5.403	7.2921	22.7461
F	-1.3955	2.3961	21.2013
F	1.7624	-0.5595	17.4225
F	2.5908	7.9782	17.8906
F	1.7354	9.6644	16.0086
F	-3.7035	2.5697	22.5215
F	10.0801	6.96	22.1166
F	-1.146	-0.5104	25.4897
F	2.9505	-4.4523	19.8531
F	3.6966	-2.7431	24.5261
F	-3.3584	-0.7227	18.2334
F	1.5834	12.3268	16.4993
F	5.8249	8.8972	24.829
F	10.4628	8.3939	24.3343
F	-5.8792	1.2006	21.6656
F	1.038	-2.0997	15.3631
F	-5.6742	-0.4729	19.5208
F	8.3394	9.4078	25.7069
F	2.1764	-3.6331	26.5824
F	2.2088	-5.9583	17.7897
F	1.2353	-4.816	15.5218
F	3.3793	11.64	20.7627
F	2.3749	13.2839	18.9234
F	-0.2561	-2.5062	27.0373
F	10.5257	6.1872	14.306
C	2.5886	9.2862	18.1792
F	7.3707	4.8078	17.4802
C	-2.435	1.6802	20.7565
F	9.6716	4.4132	16.1733
F	9.0381	8.3645	13.7722
C	2.1112	10.1395	17.1903
C	3.0648	9.739	19.3985
F	6.6998	8.7768	15.0108
C	1.8932	-1.8978	17.5527
C	9.0005	7.3702	22.7982
C	2.4826	-3.8279	18.7544
C	6.6818	7.5601	23.0984
C	7.7292	7.0519	22.3268
C	2.3746	-2.4408	18.7395
C	2.9618	11.1075	19.606
C	2.1173	-4.6139	17.6994
C	-2.2722	0.8312	19.6548
C	-3.6244	1.7979	21.4275
C	6.8719	8.3546	24.1868
C	6.9179	6.8255	16.2763
C	1.5234	-2.6817	16.4816
C	2.5282	-2.1469	24.7916
C	9.2188	8.131	23.9346
C	8.1556	8.6204	24.6316
C	-3.4123	0.1355	19.2705
C	2.0377	11.4944	17.4471
C	1.7426	-2.6232	25.8195
C	2.081	-1.0987	24.0279
C	0.0762	-1.0108	25.2426
C	7.7541	5.7293	16.5549
C	-4.7252	1.0937	21.0082
C	2.4437	11.9727	18.6676
C	1.6214	-4.0459	16.5467
C	-4.6187	0.2535	19.9206
C	0.8439	-0.494	24.1966
C	9.3725	6.3877	14.9357
C	8.6082	7.4727	14.6672
C	0.5188	-2.0451	26.0473
C	7.3898	7.6838	15.3181
C	8.9395	5.5091	15.9094
F	2.8967	-0.6455	23.0575
C	-1.06329	-3.85279	19.9224
H	-1.38514	-3.26197	19.0904
H	-0.120323	-4.30468	19.6954
H	-1.78668	-4.61638	20.1187
C	-0.223085	-3.92496	22.6472
H	0.84542	-3.93186	22.5911
H	-0.527081	-3.59795	23.6196
H	-0.59592	-4.91216	22.4702
C	-2.60741	-2.53702	21.9342
H	-3.23765	-2.41077	21.0787
H	-2.93315	-3.3883	22.4946
H	-2.66155	-1.66309	22.5492
C	8.30043	10.427	20.7594
H	7.49033	10.6731	21.4136
H	8.92095	9.6883	21.2222
H	8.87857	11.3053	20.5615
C	9.12732	9.3351	18.2423
H	8.9286	9.4528	17.1975
H	9.93404	9.97798	18.5266
H	9.39403	8.31836	18.4423
C	7.02326	11.2808	18.3879
H	6.41753	11.8319	19.0766
H	7.85163	11.8839	18.0797
H	6.43831	11.0144	17.5325
C	6.75257	-0.680589	22.1439
H	5.90658	-1.33474	22.1079
H	7.10572	-0.499313	21.1502
H	7.53034	-1.13479	22.7215
C	4.56155	-0.200656	16.034
H	5.29795	-0.140357	16.8079
H	3.72888	-0.777828	16.3781
H	4.98803	-0.668921	15.1716
C	2.84683	1.23982	14.2107
H	2.94668	2.053	13.5225
H	3.07218	0.320517	13.7118
H	1.84372	1.20768	14.5818
C	4.68191	5.64616	25.6605
H	4.77832	6.68856	25.8819
H	4.7809	5.0793	26.5626
H	5.44686	5.35573	24.971
C	7.80722	1.75142	23.3727
H	8.31068	2.08039	22.4877
H	7.57586	2.59675	23.9865
H	8.4401	1.07987	23.9143
C	2.2381	4.20431	26.0995
H	1.25278	3.97365	25.7518
H	2.80818	3.3024	26.1798
H	2.17694	4.67429	27.0588
C	-1.9067	5.69465	23.2262
H	-1.2763	6.26732	23.8739
H	-2.9085	6.06614	23.2835
H	-1.88915	4.66811	23.5275
C	-1.27637	7.62917	21.2113
H	-0.462273	8.0688	21.7487
H	-1.15277	7.81217	20.1643
H	-2.19736	8.06148	21.5426
C	-0.414632	7.27951	15.993
H	0.174896	7.86826	15.3217
H	-1.4156	7.20983	15.6214
H	-0.423858	7.7412	16.9583
C	5.45513	2.23121	14.8099
H	5.23931	3.25046	14.5661
H	6.28584	2.19376	15.4832
H	5.69578	1.694	13.9164
C	1.43187	5.52688	14.7019
H	2.31319	6.096	14.9123
H	1.70069	4.50731	14.5199
H	0.946644	5.9277	13.8365
C	-1.07043	4.49992	15.6818
H	-0.685735	3.52247	15.4781
H	-1.76444	4.44785	16.4945
H	-1.56732	4.87606	14.812
C	2.11869	6.88824	25.0771
H	1.08029	6.70297	24.8974
H	2.24509	7.28254	26.0638
H	2.4841	7.59456	24.3612
C	-2.70072	5.22978	20.5154
H	-3.32762	4.60706	21.1188
H	-3.2673	6.06207	20.1532
H	-2.3279	4.66451	19.6869
C	5.41418	0.480456	24.4652
H	4.89996	-0.450918	24.3511
H	6.131	0.397644	25.2553
H	4.70965	1.25016	24.7021
